# Supplementary material for: Identification of a transporter Slr0982 involved in ethanol tolerance in cyanobacterium Synechocystis sp. PCC 6803
Source: Front Microbiol. 2015 May 18;6:487. doi: 10.3389/fmicb.2015.00487 (PMC4440267; doi:10.3389/fmicb.2015.00487)
Supplement: Supplementary file 2 [file DataSheet1.XLSX]

## Sheet: Suppl. Table S1
Suppl. Table S1:Primers used for mutant construction and RT-qPCR analysis in this study.
Gene ID	Sequence (5' to 3')
Cm-F2	AGCTGATAGAAACAGAAGCCACTGG
Cm-R2	TTACGCCCCGCCCTGCCACTCATCG
slr0982-F1	TCCCAGTCTGCAGCGTTATC
slr0982-R1	CCAGTGGCTTCTGTTTCTATCAGCTCGCCCTAACCAGATAGCGTAA
slr0982-F3	CGATGAGTGGCAGGGCGGGGCGTAAATGAAAGCTGTAATTCTTGCCGGT
slr0982-R3	CATCAGCCCGAGTATCAGAGC
slr0040-F1	TCCTTCCACGTCTAGCACCGCT
slr0040-R1	CCAGTGGCTTCTGTTTCTATCAGCTAACTTTGATTGATTTTTTCTATGA
slr0040-F3	CGATGAGTGGCAGGGCGGGGCGTAACTAGCTATTAATTAAGCCATTTCA
slr0040-R3	CCTGCGAGCCAAGTGAATCGATATT
slr0041-F1	GCCTCACCTGATTACGGAAGGGA
slr0041-R1	CCAGTGGCTTCTGTTTCTATCAGCTTATTGTCTCCTTGATAGTAATGGA
slr0041-F3	CGATGAGTGGCAGGGCGGGGCGTAACAAACTCACCGACCTCAGGAGGTT
slr0041-R3	GCATCGGTGACTTCCGCTTTCG
slr0042-F1	CCTTTGACCCTGCTAATCCATCGGC
slr0042-R1	CCAGTGGCTTCTGTTTCTATCAGCTTGCGATGAATTCCTCTAATTTTGA
slr0042-F3	CGATGAGTGGCAGGGCGGGGCGTAAAGCCTGTTTAAAAGCCCCCCTGCC
slr0042-R3	CAGGCCACCAGGGGCACATA
slr0043-F1	GACCGAAAGCGGAAGTCACCGA
slr0043-R1	CCAGTGGCTTCTGTTTCTATCAGCTGGTGGGTCAGAAGATTGATTAAAT
slr0043-F3	CGATGAGTGGCAGGGCGGGGCGTAAATTCCCTTACCTAACAGGGTTTTG
slr0043-R3	GAACTACTCCTAGCGCACTGTTGGA
slr1295-F1	CTGCCCGGGACCAAGGCATC
slr1295-R1	CCAGTGGCTTCTGTTTCTATCAGCTGGTGGCTGAACTTTTTCACTCCTC
slr1295-F3	CGATGAGTGGCAGGGCGGGGCGTAAGATTCCAAGGTCCATTGGCAATGG
slr1295-R3	GCGCTGGTTTGGTTTCCGCC
sll0834-F1	TGCTGGATACTTCGGTGGTTG
sll0834-R1	CCAGTGGCTTCTGTTTCTATCAGCTGACCAAAATCAAATGATGGCGAAA
sll0834-F3	CGATGAGTGGCAGGGCGGGGCGTAAATCAAGGTTTTATTCATGCTCATT
sll0834-R3	CCTATGCCAGTGAGGGGATTC
sll0493-F1	TGGACAATCGGGGATAACGGCT
sll0493-R1	CCAGTGGCTTCTGTTTCTATCAGCTTAATTTTCTTCTGAATTGAGCGGC
sll0493-F3	CGATGAGTGGCAGGGCGGGGCGTAATTTTTAGGTATTGCTTTTGCGATG
sll0493-R3	AAGGAAGCACCGGACTGCCC
sll0672-F1	CTCGGATGGTAACCCTGGATCA
sll0672-R1	CCAGTGGCTTCTGTTTCTATCAGCTTTTAATCGAAAACGATCATAAGCT
sll0672-F3	CGATGAGTGGCAGGGCGGGGCGTAAAGCTGAGACGCTAAACGCCACAGT
sll0672-R3	AAGAAACCGGGAGGAACGAGT
sll0064-F1	TGGGCATTGTGCTGGTTACT
sll0064-R1	CCAGTGGCTTCTGTTTCTATCAGCT CAAAACGACTCTGGAGGTCAAC
sll0064-F3	CGATGAGTGGCAGGGCGGGGCGTAAGGCATTCCCATTGCCTACATTC
sll0064-R3	TGTATGTTGTTGTCCGGCCC
ssr2857-F1	CTTCCATGTGGCGGCCCACT
ssr2857-R1	CCAGTGGCTTCTGTTTCTATCAGCTGGAAAATGATAAAAATTGGAATCA
ssr2857-F3	CGATGAGTGGCAGGGCGGGGCGTAAAGTGTAACAGAGGTCGAGACAGTG
ssr2857-R3	GCGGCCAGTACAGGAGTGCC
sll0689-F1	ATGTTCCACCGCCCCTATTG
sll0689-R1	CCAGTGGCTTCTGTTTCTATCAGCTCGCAAAAATTGCTGGAATGGC
sll0689-F3	CGATGAGTGGCAGGGCGGGGCGTAAACCGGTTTTGTGGTGGGTTC
sll0689-R3	TTTCAACGGACAGACCAGGC
slr1512-F1	GGCACTGTTCTGAAGCGGGGA
slr1512-R1	CCAGTGGCTTCTGTTTCTATCAGCTAATGTAAATTGTCTCCTTGGTTGA
slr1512-F3	CGATGAGTGGCAGGGCGGGGCGTAATCCCCAATAGTTTATGGTCTGTCA
slr1512-R3	GTCCCCTGAGCTTATCCAGCCG
slr0889-F1	ATGGTTGGAGAATCAGGGCG
slr0889-R1	CCAGTGGCTTCTGTTTCTATCAGCTTAAATTTCACTAGAAATTGGTCAA
slr0889-F3	CGATGAGTGGCAGGGCGGGGCGTAACAATTTAATCCTGAGTTAAATTTA
slr0889-R1	GTCCCCAGTTAGCCCAGACAA
slr0949-F1	GTTCGTCACCCGGTCCAAAA
slr0949-R1	CCAGTGGCTTCTGTTTCTATCAGCTGCCTTCCTAACGTGAGACCAAGGG
slr0949-F3	CGATGAGTGGCAGGGCGGGGCGTAAATGGCCAAAGCAGATAAACAACGA
slr0949-R3	TGCTCGTCAGCCTTATATGGAA
slr0949-internal	AGGGTGGTCATCAGGCCATA
slr1113-F1	TGCGTCGAGTTTGTTCTGCT
slr1113-R1	CCAGTGGCTTCTGTTTCTATCAGCTAAAGCCAGCCAGTTTCACCC
slr1113-F3	CGATGAGTGGCAGGGCGGGGCGTAACAGTATCAACGGCTGTTCTGCCCT
slr1113-R3	AACCAATCCAGAGGGCAATGT
slr1113-internal	TTTGGCTGATCTCCCTGGTC
slr1145-F1	CATGGCGACAAACTCATCCAC
slr1145-R1	CCAGTGGCTTCTGTTTCTATCAGCTAATCGCAAATTTCAATCTCTACGT
slr1145-F3	CGATGAGTGGCAGGGCGGGGCGTAAATTAACGGACAGCAACAGCCA
slr1145-R3	ACCAATCCCTGTTCCGTTTCT
slr1149-F1	ACAAGTACGGTGGGCAAACA
slr1149-R1	CCAGTGGCTTCTGTTTCTATCAGCTGGAGAAAGAAATGATTGACAGGGA
slr1149-F3	CGATGAGTGGCAGGGCGGGGCGTAATTATCCTACCGGGAATCTCCCTGG
slr1149-R3	TTAGTGGTGGAGATTGCCGC
slr1200-F1	GCAACGGTATCCCCTGTGTT
slr1200-R1	CCAGTGGCTTCTGTTTCTATCAGCTAATGTTTTCTAGAATTGGAGAAAG
slr1200-F3	CGATGAGTGGCAGGGCGGGGCGTAATTTCTTTGCCCCATTGTCTCG
slr1200-R3	GGCCACATCCATAATGCTCG
slr1201-F1	GAAACATTGCTGGCCACCTG
slr1201-R1	CCAGTGGCTTCTGTTTCTATCAGCTATTTGGTCAGAGGTCAGGCT
slr1201-F3	CGATGAGTGGCAGGGCGGGGCGTAAACTACACCGAAAACTTTTGGCTTA
slr1201-R3	CCGATCGCCGAAGCGTAA
slr1202-F1	TTGGTCTCTACGGGGTGGAT
slr1202-R1	CCAGTGGCTTCTGTTTCTATCAGCTAGAAGAATCGGGTAGGACTACATC
slr1202-F3	CGATGAGTGGCAGGGCGGGGCGTAAAGCCCTTGGGGGACATATTGACCC
slr1202-R3	AAGCTCTCATTGGCAGGAGC
slr1202-internal	ACCCAACCCTTTCCACACTG
slr1216-F1	ATCCACCAAAGCCCTCAATCC
slr1216-R1	CCAGTGGCTTCTGTTTCTATCAGCTGGCAACCTCCGGGGCGAAACGACA
slr1216-F3	CGATGAGTGGCAGGGCGGGGCGTAATGGGGGCTTTGGCTCCACAACCTG
slr1216-R3	TGTTATCCACGCCCACGATT
slr1224-F1	TTGTGGGGTGCTCTTTGGTG
slr1224-R1	CCAGTGGCTTCTGTTTCTATCAGCTAGCGGAAACCGAAATCAATTTACA
slr1224-F3	CGATGAGTGGCAGGGCGGGGCGTAAAGAAATCAACCCAAGCCCATTTTA
slr1224-R3	GCTGGCTCACCTTCAAACCA
slr1224-internal	GTTACCGAGGGCTTCAACCA
slr1248-F1	TGGCGCTGGTATTCGTCAAT
slr1248-R1	CCAGTGGCTTCTGTTTCTATCAGCTAGGCTCTAGGAAAAGGCAATAGGT
slr1248-F3	CGATGAGTGGCAGGGCGGGGCGTAAAGCGATGAAAAGTTCTGCCCCTAG
slr1248-R3	GAGGGCAGGCTGTAAATCCG
slr1248-internal	GAGGGCAAAATCACCGAGCA
slr1249-F1	CCCTCACCAATGGTTTGGACT
slr1249-R1	CCAGTGGCTTCTGTTTCTATCAGCTGTCAAGGGGAGAGCAATTAAAGCG
slr1249-F3	CGATGAGTGGCAGGGCGGGGCGTAACTCTGCCATCAATACCTAATCGTT
slr1249-R3	TTAGCCCAGGCAAAATTGAGCA
sll0005-F1	CGGATTATCCAGAGTCAGACCA
sll0005-R1	CCAGTGGCTTCTGTTTCTATCAGCTTACCAAGGCAATTTGGGGACG
sll0005-F3	CGATGAGTGGCAGGGCGGGGCGTAAGCCATGGTTGCCAT
sll0005-R3	AAACTGAGGGCTGTTTCTGC
sll0095-F1	GTCCAAACAACAACAATTCCCTC
sll0095-R1	CCAGTGGCTTCTGTTTCTATCAGCTACGGAGGAAAAATTATTCAGTCGC
sll0095-F3	CGATGAGTGGCAGGGCGGGGCGTAATCTGAAAATCTTTGGCCACGGC
sll0095-R3	TTTCTGGCACGGTTTTCGC
sll0108-F1	ATGGTGGAGCGGTAATCTGG
sll0108-R1	CCAGTGGCTTCTGTTTCTATCAGCTTTTGTACTTTAATCTACATTGTTC
sll0108-F3	CGATGAGTGGCAGGGCGGGGCGTAATTCGTCTGGGCTGGAAGGATAAAA
sll0108-R3	GTCTGGCTTGGGAAAGAGGA
sll0142-F1	CAGAAACCAGAGCCCGTCA
sll0142-R1	CCAGTGGCTTCTGTTTCTATCAGCTAGGGGCTGGGGGGATGGGGAAC
sll0142-F3	CGATGAGTGGCAGGGCGGGGCGTAAAGTCTATTGGGTATCCACAG
sll0142-R3	GAAACGGGATGAGTTGCGTC
sll0146-F1	TTTTCACCACCGACACCACT
sll0146-R1	CCAGTGGCTTCTGTTTCTATCAGCTAGAATTCAAGGGAGCAATGATG
sll0146-F3	CGATGAGTGGCAGGGCGGGGCGTAAGGGCAACTTTGTTCAAATTCCC
sll0146-R3	GACCGGATAGGTGGGAGGAA
sll0182-F1	ATGCCCAGCAGGTATTAGGT
sll0182-R1	CCAGTGGCTTCTGTTTCTATCAGCTAATTCTCAAAAGCCGGAT
sll0182-F3	CGATGAGTGGCAGGGCGGGGCGTAAGCACTTTGCTCCATGGCTTGACCC
sll0182-R3	TGGTCATAGTGGTTGAGGGC
sll0237-F1	ACCCGAACTCTGTGAGCAAC
sll0237-R1	CCAGTGGCTTCTGTTTCTATCAGCTAATCAAAACAATTTCCTTTAACGG
sll0237-F3	CGATGAGTGGCAGGGCGGGGCGTAAATGCGATCGCCAACTAGCTTTGGG
sll0237-R3	TGAACTGGCTAATCCGAGGG
sll0237-internal	CCAGGCGGATGTCTTTTGGA
sll0240-F1	CTGACTACAGCATCCCCTCC
sll0240-R1	CCAGTGGCTTCTGTTTCTATCAGCTTCAACTCTGATCATACTTTTTCCC
sll0240-F3	CGATGAGTGGCAGGGCGGGGCGTAAGCCCAGGAGGCTTTGTG
sll0240-R3	TGGCTAACCCATCTGCTTCC
sll0273-F1	TGACCCTAACGGAAACGGTG
sll0273-R1	CCAGTGGCTTCTGTTTCTATCAGCTGGAGCTGGGGAGTTACTTTTGCTG
sll0273-F3	CGATGAGTGGCAGGGCGGGGCGTAACGAACTTAACGGCAGAGGTAACCA
sll0273-R3	CCAAAGGTCAAACGGGCATT
sll0312-F1	TAGGGGTGAGTTGGTAGGCA
sll0312-R1	CCAGTGGCTTCTGTTTCTATCAGCTGGATTACTGAATTAAGAACTGC
sll0312-F3	CGATGAGTGGCAGGGCGGGGCGTAAAATTCCCACTCAATGTCTG
sll0312-R3	ACCGAGACCAAGTAACGGTG
sll0312-internal	ATCCGCCAACTGAATACGGG
sll1082-F1	AGAATCCCTCAAGCCCACAG
sll1082-R1	TCCAGTGGCTTCTGTTTCTATCAGCTCAGTTATTTCTAGATGCATGGTT
sll1082-F3	GCGATGAGTGGCAGGGCGGGGCGTAATAAAATTGGGGCAGAATATTCCT
sll1082-R3	AGCCATGGTTAAGGAAGCGG
sll1087-F1	CACTGTCTGATCGCCGTCTT
sll1087-R1	TCCAGTGGCTTCTGTTTCTATCAGCTCATGAAAAATCAAACTCCTTGGC
sll1087-F3	GCGATGAGTGGCAGGGCGGGGCGTAAGGCTAGTGAACTAACTGTTTGAG
sll1087-R3	GGCTCCCTATCGAGGTTTCC
sll1104-F1	TAGTGGGTACTATGCTGGCG
sll1104-R1	CAGTGGCTTCTGTTTCTATCAGCTTTATTGAACACTTAAAGAAGGTAAC
sll1104-F3	GATGAGTGGCAGGGCGGGGCGTAAGAAATGCAGAAAATTTCACCCCAGT
sll1104-R3	CTGCCAATTTACGGGAAGCC
sll1104-internal	CTTGCCATTGTTGCCGGAG
sll1314-F1	TGGGTGAGGGTGTTATGGAG
sll1314-R1	CAGTGGCTTCTGTTTCTATCAGCTAACTGATATTCCCCATTATTTAGCT
sll1314-F3	GATGAGTGGCAGGGCGGGGCGTAAAATTTTCAACAACTTCACGGCTAAT
sll1314-R3	CCAAAGCGTTCAGCCATGAG
sll1314-internal	GCCTCTGCCTGGTAAGTATGG
sll1341-F1	TTCTGGCTGACTAACCCGATG
sll1341-R1	TCCAGTGGCTTCTGTTTCTATCAGCTACCTTTCATAAAAAATACCTTGC
sll1341-F3	GCGATGAGTGGCAGGGCGGGGCGTAAGCTAGGTTTGATTGGTTTTAAGC
sll1341-R3	TGGTGGAAGCGACGGTAATG
sll1428-F1	GGATCGGTGGAAAGCAAGGA
sll1428-R1	TCCAGTGGCTTCTGTTTCTATCAGCTTTGGACTCCATGGGAGCAAATGA
sll1428-F3	GCGATGAGTGGCAGGGCGGGGCGTAACTACATAAAAACTTTTCCGTAAC
sll1428-R3	AGATCCCCTGTAGCCCATCC
sll1428-internal	AACCCAGCCCCATAGTGAGA
sll1432-F1	TTGCCAATCTTCCAGCAACC
sll1432-R1	TCCAGTGGCTTCTGTTTCTATCAGCTCGCAGTTTTGGCACATAATAACC
sll1432-F3	GCGATGAGTGGCAGGGCGGGGCGTAACATTGGCCTAAGAGTTGAAGGAA
sll1432-R3	CGGAGGGAGTTTCCAAAAGAC
sll1432-internal	GGCAATGTCCTGTTTGGTGAC
sll1452-F1	ACGGCATAACCTTCGATCCAG
sll1452-R1	CAGTGGCTTCTGTTTCTATCAGCTAGTTAGTCCGGGGGTGACAAATCAA
sll1452-F3	GATGAGTGGCAGGGCGGGGCGTAAATCAGCTTTTTGTCGCCTCTTTTTA
sll1452-R3	TAATTTGACTGCGGTTGCGG
sll1453-F1	ATGGTGATGAGTCGCAACGG
sll1453-R1	CAGTGGCTTCTGTTTCTATCAGCTGACATTTAGAAGAATAGATATTTCA
sll1453-F3	GATGAGTGGCAGGGCGGGGCGTAAACTATCTGGATTAGCTAAATTTTTG
sll1453-R3	ATAGGCAGACACAGCCGAAGA
sll1453-internal	ATGACCCTATCCTGACCGAAG
sll1598-F1	GTTGTCGCAATGAATGTTCCG
sll1598-R1	CAGTGGCTTCTGTTTCTATCAGCTAGTGATAATGGTCTTTCATGATCAT
sll1598-F3	GATGAGTGGCAGGGCGGGGCGTAAAAACAACTTTGTGTTTTGACACGTT
sll1598-R3	TCACGCATCTACCTCTGTCG
sll1598-internal	GCCGTAACCACAGAAGTCCA
slr1250-F1	TAGTCTGGCGGTGTTGATGG
slr1250-R1	CCAGTGGCTTCTGTTTCTATCAGCTAGCTGGTAAACGGAGAAAACGGGAA
slr1250-F3	CGATGAGTGGCAGGGCGGGGCGTAAATACTCCTGTTTATGGTGCCCTCCT
slr1250-R3	TGACTCGGTTAGCGTTGGTG
slr1250-internal	AGCGACCAGCCACATAATCC
slr1257-F1	CAGGTAAAGCATCGTCGCCA
slr1257-R1	TCCAGTGGCTTCTGTTTCTATCAGCTCATTTGCCAGACAGAGCCTCAAG
slr1257-F3	GCGATGAGTGGCAGGGCGGGGCGTAAACCCTGGTAAAACTTATAATACC
slr1257-R3	ACGGACAGAGTAACAGCCTTG
slr1392-F1	TGTGCAATGTCCGATCCTCG
slr1392-R1	CCAGTGGCTTCTGTTTCTATCAGCT CTCCGCCCTACTCTCCTAAGGTAAT
slr1392-F3	CGATGAGTGGCAGGGCGGGGCGTAAAATTAATCATTAATTCACCCCCTGG
slr1392-R3	ACAAAATTCCCCCTGGACCG
slr1453-F1	CTCGGTCATCGCCTTTGTGA
slr1453-R1	CCAGTGGCTTCTGTTTCTATCAGCT GTTACCAGCCGTCGGACTCCTGGTC
slr1453-F3	CGATGAGTGGCAGGGCGGGGCGTAAAATGGGGTCGCCGCTATGCTAACGA
slr1453-R3	GGTGTTAGTTTCAGGCTATGTTGAC
slr1454-F1	GCAACTTTGGGCACTAACGG
slr1454-R1	CCAGTGGCTTCTGTTTCTATCAGCTAGCTAGGGCAATGAGTAGATATTTA
slr1454-F3	CGATGAGTGGCAGGGCGGGGCGTAACCTTTCACTTTCCCTGCCAAATTTC
slr1454-R3	GAGTGGGGTTCAAAAGCGTG
slr1454-internal	AAGCTAATACCACCGCTGCC
slr1455-F1	CGCCGCTATGCTAACGACGA
slr1455-R1	CCAGTGGCTTCTGTTTCTATCAGCTGATGTCCTCAGTTAAATATAAGAGA
slr1455-F3	CGATGAGTGGCAGGGCGGGGCGTAAATAAACTATTTTAAACTGGATCTAT
slr1455-R3	TAGGCCAACTCCTGCAATCG
slr1457-F1	CTAAACCGGGAACAAGGGCA
slr1457-R1	CCAGTGGCTTCTGTTTCTATCAGCTGATCAATAACCAACGGAAACTACAA
slr1457-F3	CGATGAGTGGCAGGGCGGGGCGTAATGGCCTAGCCATGAATTTAACCGAG
slr1457-R3	CCGAAGCGTCCGATTGATGA
slr1488-F1	GCTGATGGGGGCTATTTTGA
slr1488-R1	CCAGTGGCTTCTGTTTCTATCAGCTAAATCAAGATGATGGAGACCTGAAC
slr1488-F3	CGATGAGTGGCAGGGCGGGGCGTAACGTGATGGCTTGACGCATCGGCTTC
slr1488-R3	AGTGACGTTGTAATGGCCCG
slr1509-F1	CCAGCCGGGTTTTAACCGAT
slr1509-R1	CCAGTGGCTTCTGTTTCTATCAGCTACGGGAAATAGTCATTCCAGCAGAT
slr1509-F3	CGATGAGTGGCAGGGCGGGGCGTAATCCGGCTTCCCTATTCTGTTGAATA
slr1509-R3	CAGTAAAATTTCCCCCACCGC
slr1651-F1	AGCCAGAACAAGACCAACGG
slr1651-R1	CCAGTGGCTTCTGTTTCTATCAGCTCTCAAATCAAATGTAGTAGTTGATA
slr1651-F3	CGATGAGTGGCAGGGCGGGGCGTAAACAAGATATAAAAGCATTATCAATT
slr1651-R3	TGCCCAGGGGAACAGTTAAG
slr1723-F1	GCAGGAACTCTACGCCGAA
slr1723-R1	CCAGTGGCTTCTGTTTCTATCAGCTAGCGGCGGGGTAATAGCGGGTAGTG
slr1723-F3	CGATGAGTGGCAGGGCGGGGCGTAAGCAGTGGAGTCAAAGGGTAGAGCCA
slr1723-R3	CTGCGATCTGACTGGGGAAG
slr1723-internal	TGTCTTTGGGGGTTTGGGAC
slr1727-F1	GATTGTCGAGGAAAGGCTGGT
slr1727-R1	CCAGTGGCTTCTGTTTCTATCAGCTGGTGTAGGCTCCTTTCTGACTGAAA
slr1727-F3	CGATGAGTGGCAGGGCGGGGCGTAAAGCGTGTTTTAAAAGTCCCCTCCTA
slr1727-R3	TGACCCCCAATTTAGGCCAAT
slr1735-F1	GCCGCATTATTACCCTTTGCC
slr1735-R1	CCAGTGGCTTCTGTTTCTATCAGCTGGCCGACTAAGGTTAAGAACAGATT
slr1735-F3	CGATGAGTGGCAGGGCGGGGCGTAATCCCTTGGGCTCACAAAAATTTCTA
slr1735-R3	TCTGCTGGCCGAAAATGAGG
16s-F1	TGTAGCGGTGAAATGCGTAG
16s-R1	TGTAGCGGTGAAATGCGTAG
slr1349-F1	CCTTGGCGATTCACTTCAT
slr1349-R1	CGCCGGATTTACTAGTGGTC
sll0745-F1	ATCTGGCAGTGGGATTTAGC
sll0745-R1	CCTGCATGGAGAGTCAAATG
sll1525-F1	GGACATCAGCGAAGAAGTGA
sll1525-R1	GCAGTGAAGTCAGGCTTACG
slr0752-F1	TTTGACCTCGAATCAACAGG
slr0752-R1	GCAATTTGACTACCGGGTTT
sll0401-F1	GCAGCTTTCCACATGATCC
sll0401-R1	CCTTCTCCGTCAGCATGTAA
slr0710-F1	AAATTAGTCCCGCTGTGGTC
slr0710-R1	TTGGTCAAACTTGGGTAGCA
*The primers F1,R1,F3 and R3 were used for amplication two flanking arms of DNA upstream and downstream of the target gene. Primers F1 and R3 were used for fusion PCR. F1, R3 and internal primers were used for colony PCR validation.
