# Supplementary material for: Identification of a transporter Slr0982 involved in ethanol tolerance in cyanobacterium Synechocystis sp. PCC 6803
Source: Front Microbiol. 2015 May 18;6:487. doi: 10.3389/fmicb.2015.00487 (PMC4440267; doi:10.3389/fmicb.2015.00487)
Supplement: Supplementary file 3 [file DataSheet2.XLSX]

## Sheet: Suppl. Table S2
Suppl. Table S2: LC-MS metabolomic dataset of the △slr0982 mutant and the wild type grown under normal and ethanol stress conditions*.
Metabolite	wtc1-24h	wtc2-24h	wtc3-24h	△slr0982c1-24h	△slr0982c2-24h	△slr0982c3-24h	wte1-24h	wte2-24h	wte3-24h	△slr0982e1-24h	△slr0982e2-24h	△slr0982e3-24h	wtc1-48h	wtc2-48h	wtc3-48h	△slr0982c1-48h	△slr0982c2-48h	△slr0982c3-48h	wte1-48h	wte2-48h	wte3-48h	△slr0982e1-48h	△slr0982e2-48h	△slr0982e3-48h	wtc1-72h	wtc2-72h	wtc3-72h	△slr0982c1-72h	△slr0982c2-72h	△slr0982c3-72h	wte1-72h	wte2-72h	wte3-72h	△slr0982e1-72h	△slr0982e2-72h	△slr0982e3-72h
AcCOA	-1.39758	-1.80319	-0.875498	-1.31883	-0.884472	-2.23741	0.38757	1.30154	1.01274	0.810067	-0.170929	0.265204	-1.40495	-1.66784	-1.48192	-1.97462	-1.93007	-1.50004	0.570341	0.768202	0.849214	0.90604	0.749693	0.617643	-0.799153	-0.995621	-0.866263	-0.873704	-0.503019	0.170453	0.408793	0.277536	0.715698	0.710048	0.301454	-0.0766999
NADPH	-1.86626	-1.89348	-2.5494	-1.2377	-1.7659	-2.46905	0.815056	1.49309	1.04156	1.27266	-0.268269	-0.977387	-2.29274	-1.91572	-0.875406	-1.19739	-1.01205	-0.307235	0.828883	1.14822	0.64415	0.289162	0.44319	0.148746	-0.675871	-0.639513	-0.0216386	-1.2375	-0.554959	-0.164497	-0.142886	-0.00565361	-0.236519	1.25887	0.507677	0.244344
NADP	-2.1359	-1.42277	-1.59374	-1.64809	-2.27248	-3.24444	1.41641	1.32395	1.43112	0.457486	-1.85845	-0.122764	-0.866179	-1.09643	-0.768207	-0.228523	-0.386945	-0.0775763	1.20093	0.141298	-0.0763524	0.140208	0.83561	-0.752018	0.475438	0.298948	0.54028	-0.527097	-0.0585985	0.0436987	-0.491572	-0.376909	0.375938	-0.155453	-0.00507408	-0.818834
NADH	-1.04707	-0.13318	-0.453387	-0.590278	-0.608046	-0.0864346	0.43473	0.44266	0.809399	0.410244	0.329628	-0.82902	-2.04023	-1.72396	0.148033	-0.88127	0.0048985	-0.495156	0.32323	0.443935	1.08594	0.373247	0.239234	-0.183601	0.280994	-0.211839	-0.705709	-1.08577	-0.14161	-0.253287	0.300304	0.328548	0.558546	0.353345	-0.00379304	-0.222748
NAD	-0.0982131	-0.380887	0.121776	-0.908635	-1.19764	-1.01621	0.565229	0.558906	0.625719	0.276313	-0.159923	0.195045	0.0217685	-0.121995	0.0322586	-0.123851	-0.660982	-0.0975224	0.143395	0.0800465	0.237992	-0.0453126	0.319126	0.00128648	-0.673702	-0.46265	-0.140044	-0.622801	-0.0232552	0.307846	0.283641	0.448498	0.243257	0.128763	-0.148191	0.14718
ADP-GCS	-1.44606	-1.57247	-1.13912	-0.72973	-0.545466	-0.610112	0.828871	1.03399	0.858076	-0.0197416	-0.413207	0.609213	-0.267896	-1.36795	0.347265	-0.542214	-1.66105	-0.445836	0.487712	0.16894	0.308271	0.250649	0.497789	0.491937	-0.969231	-1.32731	-1.58914	-0.951776	-0.510785	-0.434067	0.293795	-0.6844	0.104485	0.903692	0.900155	1.09693
UDP-Glucose	-0.231946	-0.156257	0.0228904	0.0196736	-0.468766	-1.4525	0.339945	0.262492	0.450995	0.263388	-0.186238	0.289296	0.180279	0.270347	0.36263	0.090241	-0.153928	0.240483	-0.154702	-0.0356232	-0.0499447	-0.467345	-0.196076	-0.332466	-0.347719	-0.404211	-0.132893	-0.67217	0.0628692	0.040493	0.0225898	0.224073	0.125403	0.251233	0.284604	0.217895
ATP	-2.76948	-2.82507	-2.53609	-2.50351	-3.09101	-4.04419	1.44064	1.33838	1.46547	0.699575	-0.777803	-0.0385864	-1.33056	-1.2094	-1.67215	-1.06395	-1.02101	-0.37526	1.10824	0.276592	0.244195	0.669153	1.05234	-0.154426	-1.67766	-0.596448	0.302342	-0.846138	-0.346857	-0.259585	-0.430903	-0.615085	0.376273	0.771244	0.515774	0.836584
ADP	-2.15924	-2.60016	-1.86519	-1.5661	-2.2471	-2.70509	0.559152	1.40219	1.37495	0.829508	0.441517	-0.3403	-0.778008	-1.60793	-0.275285	-0.76229	-0.762931	-1.07185	1.24257	0.557305	0.119545	0.013098	0.575753	0.243949	-0.738029	-0.210153	0.171348	-1.22379	-0.635511	-0.261532	-0.114723	-0.471577	-0.0876313	0.540637	0.738473	0.843976
COA	0.677312	-0.0503427	0.445739	0.612153	-0.414178	-0.118125	-0.25182	0.0300101	-0.830082	-0.624706	-0.0190301	-0.296982	-0.440605	0.386518	0.515131	-0.17221	-0.207462	0.547652	-0.832296	0.161989	-0.0173055	-0.549244	-0.264731	0.172868	-0.587677	-1.18716	-0.0999549	-0.353063	-0.665455	0.624507	0.669142	-0.124612	0.00292651	0.563409	-0.824291	0.541357
AMP	1.15311	0.535174	0.421164	-1.1478	-0.768932	-1.73802	0.28912	0.483149	-0.411679	0.0142354	-0.912615	-0.439416	-0.138893	-0.685886	1.25338	0.165769	-0.254331	-0.211522	0.0687063	-0.203835	0.205038	-0.850464	-0.716639	0.0420159	0.721897	-0.291531	0.0901778	-0.651648	-0.187052	-0.0828383	0.43691	0.114196	-0.151344	-0.285842	-0.186545	-0.0372517
RiBP	-0.11661	-0.546673	-0.435126	-0.319272	0.424789	-0.233975	-0.208882	0.237146	-0.49193	0.221552	0.782239	0.0265294	-1.04215	-0.684035	0.304677	-0.748992	0.0505263	-0.260726	0.986742	0.0473886	0.240359	0.48008	-0.363884	-0.280634	0.84066	-0.644818	-0.918911	-2.21416	-2.15757	-1.38323	1.01547	1.18897	0.669807	-0.172493	-0.279914	-0.702782
FBP	-0.478263	-0.0720594	0.48322	0.0384339	0.519724	0.458213	0.281073	-0.062446	-0.334664	-0.314899	-0.407729	-0.798169	-1.92941	-1.03015	-0.0448267	0.537459	0.801282	0.890571	-0.0202661	0.347495	-0.105197	-0.973519	-1.19652	0.133249	-0.0519295	0.192469	-0.0477949	0.344782	0.862434	0.132055	0.0680293	-0.343118	-0.667575	-0.483294	-0.557044	-0.184279
G6P	-0.797945	-0.898655	-0.48182	-0.135888	-0.226271	-0.735325	0.548691	-0.0448128	0.848899	0.592143	0.00584806	0.0866391	-1.0559	-1.14891	-1.10199	-0.377857	-0.582846	-0.0594316	-0.00160083	0.401951	0.0140192	0.747013	0.554686	0.789256	-1.36787	-0.878416	-0.864929	-0.58044	-0.436463	-0.165785	0.396967	0.254063	0.217144	0.563668	0.411421	0.799589
F6P	-1.05199	-2.04893	-1.31851	0.101082	-0.669805	-1.56093	0.995376	0.340701	0.89044	0.536712	0.319266	0.0326824	-0.844036	-0.624741	-1.36348	-0.619145	-1.06271	-0.434393	0.0696933	-0.31813	0.516221	0.630901	1.14789	0.575038	-0.142045	-0.610402	-1.0045	-0.60786	-0.623472	-0.26334	0.0102514	0.342457	0.164875	0.853868	0.150518	0.573815
R5P	-7.355	-7.355	-7.355	-7.355	-7.355	-7.355	1.67652	1.18466	1.13914	1.07122	0.481172	-0.332581	-0.307202	-1.27104	0.254984	-0.0522432	-1.32414	-0.995323	0.0224242	0.419826	0.565197	-0.559413	0.885296	0.443521	-0.178412	-0.753348	-0.338397	-0.604176	0.0563341	0.0675853	0.436168	-0.0659793	-0.354643	0.146005	0.211853	0.706207
3PG	-0.116066	0.124363	0.120383	0.156033	-0.219004	0.0113007	0.0729617	0.299344	0.517166	-0.755477	-0.109622	-0.543243	-0.100402	0.421987	0.627755	0.453319	-0.0126257	-0.214118	0.241288	-0.168764	-0.072155	-1.10979	-0.474771	-0.407479	0.143515	0.193133	0.507415	-0.248069	-0.0203246	0.205148	0.126821	-0.268166	-0.208029	-0.346443	-0.217063	-0.128142
DHAP	0.0638891	-0.309205	-0.578157	0.41329	-0.792221	-0.105495	-0.114121	0.188649	0.248722	-0.387165	0.952218	-0.539761	-0.178836	-0.391589	-0.0977309	0.0500352	-0.379432	-0.102075	-0.335053	-0.100681	0.0204173	0.146719	0.430474	0.575066	0.166424	-0.551301	-0.293298	-0.24628	-0.172513	0.586184	0.124009	-0.0263044	0.34452	-0.181243	-0.268882	0.130047
GAP	-0.914496	0.145194	-0.7491	0.545005	0.405435	0.163973	-0.974952	0.517169	-0.165484	-0.0139375	0.259796	-0.242108	-0.332753	-1.14398	0.161012	-0.358809	-0.112887	0.102295	-0.732338	-0.0190055	0.169139	0.778635	0.213474	0.343879	0.665353	-1.09942	-0.153579	0.33932	-0.0731004	0.864027	-0.588002	-0.53472	-0.341877	-0.0102786	-0.51204	0.231134
PEP	0.364767	0.0688141	0.303569	-0.563768	-0.52087	-1.39151	0.327674	0.601825	0.56067	-0.218389	-0.457372	-0.252892	0.282051	0.200056	0.50638	-0.527976	-0.385086	-0.312722	0.313647	0.189165	0.250113	-0.524484	-0.164694	-0.338438	-0.0468478	0.291584	0.517411	-0.636395	-0.364215	-0.162232	0.258569	-0.0414746	0.167476	-0.128074	-0.0949697	-0.119758
GLU	0.447843	0.0262008	0.367964	-0.250198	-0.40366	-0.789719	0.223327	-0.0214633	0.197342	0.206277	-0.461953	-0.0394613	0.489672	0.311178	-0.674821	-0.41101	-0.0773875	0.451718	-1.22714	0.294395	0.494818	-0.490318	-0.120961	-0.0482796	-1.45109	-0.299147	-0.648783	-2.3663	0.29163	-0.303143	0.564571	0.295384	0.740068	0.0756423	0.00916362	0.602777
AKG	0.0364827	0.0719173	0.00221154	0.0907499	0.0976955	0.120711	-0.0772423	-0.11207	-0.231503	-0.0257329	-0.0330982	0.0214381	-0.0624059	0.0550608	-0.39794	0.0810432	0.121507	-0.00962884	-0.13779	0.0602469	0.0334458	0.0853432	0.00976196	0.0878035	0.0591662	0.0972242	-0.0878511	0.251387	0.0108377	-0.0353828	-0.147102	-0.0291014	-0.0282048	-0.060435	0.0704259	-0.150239
OXA	-0.0182185	-0.176253	-0.241442	0.320895	0.434911	-0.0542795	-0.285339	-0.289687	-0.217804	-0.0828695	0.411301	-0.0814925	0.194067	-0.0947227	0.345656	-0.638932	0.100698	0.0341862	-0.0733549	-0.0900645	-0.214992	-0.182679	0.0332192	0.327183	-0.278627	-0.402488	-0.172773	0.81285	0.188764	0.261563	-0.231231	-0.349995	-0.0993929	-0.0708237	0.0847562	-0.227402
FUM	0.0544118	0.0548671	0.107692	0.0305536	0.144735	0.191097	-0.306153	-0.379745	-0.216368	-0.0305036	0.147822	0.072671	0.251297	0.0433129	0.327737	0.0215319	0.143405	0.19478	-0.381231	-0.295226	-0.275872	0.0905056	-0.282859	-0.0518106	0.0145175	-0.107099	-0.200135	0.0430283	0.153945	-0.0694346	0.0465217	0.107047	-0.116857	0.0969875	-0.154797	0.131309
*The area of each compound obtained by LC-MS was divided by the cell numbers for normalization, and then standardization was made as follows: 1) For different time points, the data were divided by average of its row; and for different chemicals, the data were divided by average of its column. 2) Log2 of the data were taken.
