# Supplementary material for: Identification of a transporter Slr0982 involved in ethanol tolerance in cyanobacterium Synechocystis sp. PCC 6803
Source: Front Microbiol. 2015 May 18;6:487. doi: 10.3389/fmicb.2015.00487 (PMC4440267; doi:10.3389/fmicb.2015.00487)
Supplement: Supplementary file 4 [file DataSheet3.XLSX]

## Sheet: Suppl. Table S3
Suppl. Table S3: GC-MS metabolomic dataset of the △slr0982 mutant and the wild type grown under normal and ethanol stress conditions*.
Metabolite	wtc1-24h	wtc2-24h	wtc3-24h	△slr0982c1-24h	△slr0982c2-24h	△slr0982c3-24h	wte1-24h	wte2-24h	wte3-24h	△slr0982e1-24h	△slr0982e2-24h	△slr0982e3-24h	wtc1-48h	wtc2-48h	wtc3-48h	△slr0982c1-48h	△slr0982c2-48h	△slr0982c3-48h	wte1-48h	wte2-48h	wte3-48h	△slr0982e1-48h	△slr0982e2-48h	△slr0982e3-48h	wtc1-72h	wtc2-72h	wtc3-72h	△slr0982c1-72h	△slr0982c2-72h	△slr0982c3-72h	wte1-72h	wte2-72h	wte3-72h	△slr0982e1-72h	△slr0982e2-72h	△slr0982e3-72h
2-hydroxypyridine	-0.369895	0.447913	0.065976	-0.0790298	-0.251705	-0.271308	0.0350973	0.1482	0.0275259	0.313841	0.0135248	-0.329828	0.570509	0.910208	0.908532	-0.592514	-1.29183	-1.08469	-0.833485	-0.0572338	-0.914444	0.882253	-0.588983	-0.611532	0.475876	1.26212	-0.283318	-0.423734	-0.589148	-0.402835	-0.469622	-0.453093	0.587807	-0.439663	-0.474593	-0.304184
L-(+) lactic acid	-0.583838	0.432106	0.751186	-0.424487	-0.412421	0.0394567	0.821256	0.335418	-0.593765	-0.556133	-0.527389	-0.492047	-0.16418	-0.284647	0.308081	-1.37057	-1.48038	-0.791808	-0.584799	0.148452	0.636008	0.551447	0.892244	0.104401	0.53051	0.966815	0.765093	-0.268887	-0.413427	-0.766453	-0.37082	-0.231238	-0.316645	-0.488822	-0.117216	-0.577448
glycolic acid	-6.01463	-6.30566	-6.67063	0.259612	0.179066	0.246221	0.274424	0.50571	0.275737	0.849177	0.559773	0.412743	0.920784	0.333271	1.18486	0.255941	-1.57536	-0.768354	-0.656055	0.757539	-0.692744	-1.73717	-0.496841	-0.987625	0.925331	1.22303	0.286056	0.604218	0.525292	0.679049	-1.72682	-1.74709	-1.00698	-1.71108	-1.78437	-1.76901
phosphoric acid	0.0742657	0.129052	0.181833	0.163195	-0.365876	0.163184	-8.44083	0.295966	0.214394	0.486215	-0.0431032	-0.0867721	-0.242529	-0.216999	-0.134012	-9.74759	-9.79337	-9.70323	-9.76814	-9.01828	-9.34503	0.786867	1.92874	1.94202	0.615154	0.88111	-0.204655	0.0455083	-0.297067	-0.139072	-0.316649	-0.40376	-0.359547	-0.433925	-0.406182	0.228472
benzoic acid	-1.10394	0.00307662	-0.262126	-0.102803	0.0176645	0.36519	0.823703	1.04809	0.940256	-2.27476	-2.17798	-1.82148	0.204116	0.396921	1.0088	-1.01082	-4.01487	-2.47477	-1.13698	0.153982	-0.157104	0.525034	0.40698	0.634154	-0.49329	0.159036	-0.713625	-0.724509	-0.610005	-0.223039	0.011862	0.123466	-0.694838	0.301681	0.522544	1.04381
porphine	-0.0134485	0.956412	0.3772	0.0853632	0.0928881	0.0729974	0.439324	0.640479	-0.41793	-1.51152	-1.73751	-1.85369	0.0670844	1.02671	0.669123	-2.18812	-2.92259	-1.70376	-0.842538	0.525651	-0.00198932	0.29111	0.385718	0.18986	-1.84258	-1.3777	-1.99115	-2.26013	-2.03563	-1.27435	0.0492826	0.234239	1.6909	0.606668	0.817283	0.579477
palmitic acid	-0.539753	0.257149	-0.0295203	-0.517014	-0.357489	-0.447327	0.0249101	-0.0246275	0.459724	0.494812	-0.00805061	0.195562	-0.244077	0.164171	-0.386985	-1.42366	-1.71449	-2.07914	-1.05038	-0.544569	-0.77542	1.07058	1.08672	1.25061	-2.41467	-2.02234	-2.14191	0.281612	0.0406605	0.133167	0.593234	0.546775	0.410206	0.483786	0.178898	0.226673
stearic acid	-0.421408	0.26045	-0.0953408	-0.444812	-0.352878	-0.344662	0.0301059	-0.155814	0.460385	0.386167	0.0256669	0.256672	-1.86564	-1.16612	-1.54539	-1.09531	0.170821	-0.32759	0.50318	0.0386884	0.853988	0.688216	0.530807	0.308881	1.04682	0.352631	0.278058	-0.496693	-0.786785	-0.947784	-0.0389785	-0.0194529	0.432795	-0.252582	-0.465235	-0.387893
sucrose	-0.556624	-0.748331	-0.867076	-0.582518	-0.136333	-0.101413	-0.592188	-0.684758	-0.960776	0.913684	0.931009	1.05459	-0.513923	-0.669871	-0.255257	-0.83551	-1.66548	-0.98346	-1.30424	2.25313	-0.897029	-0.182216	-0.171276	-0.0388817	0.689755	-0.271833	-0.368969	-0.619592	0.543015	-0.433072	-0.299725	-1.03137	-0.0390825	-0.328818	0.609933	0.420653
phytol	-0.900539	0.773708	0.744753	-1.24686	-0.319357	-1.27751	-0.579043	1.33369	0.854769	-0.774971	-1.06059	-1.39028	0.676342	-0.447074	0.592317	-0.644484	-1.08997	0.0705904	-0.641628	-0.192119	-1.10234	1.12665	0.49693	-1.23687	0.78677	-0.0995971	0.0718069	0.530295	-0.360466	-1.10555	-0.836929	-0.369754	0.906179	-0.0914135	-0.696617	-0.25298
dioctyl phthalate	-0.211353	1.35185	-0.283669	-0.769499	-0.757782	-0.855889	-0.573973	-0.366958	0.0359283	0.463428	0.157248	0.0914754	-0.0404267	0.308878	0.274999	0.135026	-1.08122	-0.103306	-0.234756	0.419007	-0.130388	-1.19063	0.879658	-0.517086	0.134354	0.499583	0.0855613	0.025586	-0.236827	-0.919567	-0.275912	-0.099403	0.763346	-0.138713	-0.201543	-0.326255
3-hydroxypyridine	0.257169	0.521446	-0.0666254	-0.254228	-0.264791	-0.275502	0.108396	0.0983851	-0.150686	0.393294	-0.559886	-0.190143	2.5609	-0.0722169	0.952195	-1.45184	-2.36782	-1.83832	-1.63006	-0.829705	-1.81369	-1.31696	-0.527748	-3.19599	0.528041	1.12975	-0.0155298	-0.528454	-0.157328	-0.258683	-0.617385	-0.195856	-0.391279	-0.0348715	-0.8455	0.182309
malonic acid	-0.475399	-0.635595	-0.815825	-0.591542	-0.691031	0.387645	-0.150429	0.946159	0.237245	0.316167	0.145226	0.163875	0.646797	0.220653	0.241282	-0.700589	-0.457404	-0.134883	-0.100972	0.810115	0.425328	-0.363057	-1.50271	-0.570016	0.754478	0.726909	0.698802	0.193207	-0.163661	0.243684	-1.07799	-0.812291	-0.939032	-0.301622	-0.507887	-0.443552
2-amino-1-phenylethanol	-0.4842	-0.348521	-0.224513	-0.322182	-0.280918	0.152947	0.28674	0.22639	-0.239391	0.403161	0.262635	0.201775	-2.83351	-1.26038	-1.36784	0.562231	1.08139	1.10073	0.675268	1.33805	-1.83341	-1.71791	-1.71204	-1.72379	0.758823	0.254077	-0.528998	-0.273958	-0.650148	-0.744137	-0.737	-0.467678	1.39997	-0.241503	-0.508866	-0.233991
urea	-2.36691	-1.65741	-1.18392	-0.149062	0.132867	-1.92289	1.33948	0.500868	0.980271	-0.0646959	-0.0260642	-0.104391	-1.33897	-0.792377	-2.13797	-0.533876	-0.200249	-0.169146	-1.34692	0.0785228	-0.464877	1.04172	1.97735	-2.47659	1.83666	1.07735	0.361764	-0.801602	-0.72176	-1.79859	-1.18655	-0.727924	-0.666428	-0.91662	-0.383847	-0.746228
caprylic acid	0.191269	1.03044	0.151787	-2.02003	-0.168685	0.220756	0.0285942	0.263403	-0.252005	-0.85196	0.149903	-0.557443	-2.74676	-0.545698	-0.905377	-1.0715	-0.834308	-0.415861	0.120877	0.951424	0.11634	0.660125	0.578924	0.736997	0.815972	1.53781	1.22157	-0.958809	-3.50499	-2.48403	0.0438669	-0.668402	-0.26875	-1.15306	-0.581036	-0.702757
glycerol	-2.75217	-3.01899	-2.11491	1.14839	0.794113	0.962692	0.100578	1.11576	-0.0579354	-0.820516	-1.27736	-1.2549	-0.119406	0.245433	-0.608925	-1.60308	-1.08319	-0.701822	0.850217	0.289932	-0.638473	-0.0963282	0.367042	0.948213	1.02848	-0.607681	0.490159	-1.8137	-0.861039	-0.773283	0.445348	-0.321877	0.943551	-0.634394	-0.0710332	-0.325388
DL-isoleucine	-0.598151	-0.299984	-0.14519	-0.299755	-1.03435	-1.14658	0.782508	0.146469	0.543749	0.0104838	0.298772	0.431285	-0.868277	-2.99351	-2.43679	-3.07049	-2.02634	0.673141	0.9704	1.96938	1.55468	-3.0201	-3.07012	-2.97176	0.890629	0.622039	0.291737	0.0130812	-1.30381	-1.63838	0.394671	-0.807398	-0.0846288	-0.581673	0.437642	-0.329493
glycine	-0.635423	-0.100904	-0.249331	1.15472	-0.454461	-0.826094	0.352617	-0.252926	-0.113238	0.0690224	-0.244291	0.174346	1.27699	1.2461	1.7486	0.746581	-1.99358	-3.25506	-2.22241	-0.961807	-1.54308	-1.98349	-2.3009	-1.81602	0.977259	0.866704	-0.326213	-0.490927	-2.09091	-0.556187	0.363258	0.300257	0.263237	-0.419937	-0.578654	-0.624028
succinic acid	0.424418	-0.349612	-0.135336	0.205217	-1.53157	-1.46361	0.973041	-0.0844074	0.520939	-0.293863	-0.691705	0.406537	-2.92116	-2.51156	-3.49532	1.33766	-0.153182	-0.989564	-0.113613	1.09069	-0.17491	0.136797	0.334513	0.45772	1.45003	-1.08829	0.372082	-3.38708	0.135052	0.0638975	-2.84899	-0.0855114	-0.887308	0.0624847	0.708363	-0.0525239
L-serine	-1.35515	-0.806343	-0.515306	-1.40658	-1.09836	-1.31766	1.48673	1.29382	1.07108	-2.80741	0.0663844	-0.870508	1.03967	1.94005	1.65649	-1.76256	-1.97917	-1.57427	-2.9122	0.242134	-1.96276	-3.62456	-2.09863	-2.44443	1.15403	1.49286	1.33337	-0.661748	-2.64882	-3.37287	-0.220494	-1.27713	-0.654166	-0.244441	-1.37432	-1.26544
L-threonine	1.61195	-1.78083	-0.940296	-2.71011	-2.63236	-0.566881	0.757995	0.203583	0.847518	-0.0198874	-0.160864	-0.691673	1.57045	0.701597	-1.82298	-0.238769	-0.132246	-0.353789	-0.455259	1.34983	0.170413	-4.55615	-4.14744	-3.71458	1.25844	1.33692	1.29821	-0.360119	-3.74368	-2.84909	-0.12138	-0.660664	-0.365969	-0.387408	-4.35495	-1.03351
heptadecanoic acid	-0.742919	-0.0680629	0.075116	-0.822954	-0.673682	-0.584911	0.516608	0.411554	0.33092	0.156231	0.494759	-0.0083192	-0.615308	-1.36675	-0.580987	-0.504094	-1.41952	-0.250679	-0.342698	0.974863	1.54543	0.675611	-0.748867	-0.982138	0.867367	1.23701	0.111811	-0.301065	-0.202445	0.0735272	-0.0962905	-0.373366	-1.55434	-0.511726	-0.697467	-0.646029
D-(+) trehalose	0.21388	0.400852	0.110492	-0.180635	-0.490405	-0.287748	0.33707	0.354941	0.346033	-0.610013	-0.675438	-0.100861	-0.379463	-0.0386079	-0.663948	1.62783	-1.40648	-0.461319	1.31403	0.0619413	-1.37638	-0.748332	-1.26495	-0.98364	0.0670274	0.579192	-0.623889	1.03016	-0.838296	-0.525144	-0.058556	0.280565	-0.100794	-0.144506	-0.263445	-0.582367
myristic acid	-0.31164	0.187425	0.0729812	-0.41276	-0.313246	-0.22045	0.0951002	-0.0595669	0.206951	0.282283	0.0458768	0.212855	-2.66832	-3.34935	-6.13279	-2.73382	0.649205	-0.596974	0.40313	0.113264	1.50609	-1.23371	1.24192	0.395908	1.14568	0.391941	0.167073	-0.254358	-0.779213	-1.0448	0.109128	-0.128549	-0.00482116	-0.1838	-0.39919	-0.28957
palmitoleic acid	-0.530908	0.381386	0.0711209	-0.602609	-0.91584	-1.21982	0.00440084	0.80752	0.687798	0.433362	-0.163927	-0.454477	1.08268	1.49093	0.939769	-0.582108	-0.900207	-1.30889	-0.628747	0.700897	0.184123	-4.44939	-4.09029	-4.92859	1.17682	-0.536363	0.146923	-0.339793	-0.334569	0.846435	-0.476968	0.128786	-0.430023	-0.208021	-0.756574	-0.863687
linoleic acid	-0.699298	0.365889	-0.074434	-0.656922	-0.510336	-0.724162	0.0736938	0.263333	0.79121	0.467772	-0.0780554	-0.16713	-2.66638	-1.35365	-1.86559	0	0	0	0.788644	-3.52507	1.75191	0.998657	0.782735	1.18643	1.27909	-0.388656	0.337093	-0.535368	-0.814145	-0.346449	0.071691	0.163843	0.118502	-0.141356	-0.545625	-0.616481
lauric acid	-0.700502	0.0694569	-0.0476383	-0.38352	-0.604564	-0.380085	0.170423	0.00719662	0.329682	0.652029	-0.0736406	0.340773	1.75363	-3.55289	-0.503045	-1.60906	-0.303034	-0.668452	0.245276	0.0683479	0.365126	-0.235737	-0.577897	0.0406302	0.677975	1.44661	-0.151166	-0.454387	-0.537274	-0.89648	-0.33304	-0.255891	-0.29395	-0.493133	-0.283391	-0.253781
spermidine	-0.426732	0.909415	1.30549	-0.0883842	-3.16581	0.566189	0.253801	-0.192852	0.594371	-1.91329	-1.63461	-2.25902	0.80984	0.106678	-1.32022	0.229788	0.940577	-2.29176	0.366678	-1.49507	-1.11106	-0.0468534	0.385283	0.127394	-1.72838	-1.03135	-1.33817	0.122558	0.161031	1.69416	0.247943	-0.185759	0.0473287	-0.764297	-1.05578	0.264215
oleic acid	-1.18286	-0.254611	0.902266	-2.00593	-1.34608	-5.6758	0.336318	0.0292925	1.27124	0.610436	-0.34063	0.235448	0	0	0	0	0	0	0	0	3.41118	-1.13941	-0.30801	-3.32	0.352065	1.54017	1.06511	-0.330404	-1.52314	-1.14058	-0.252928	-0.925219	-0.550262	-0.761821	-0.20576	-0.688117
L-glutamic acid	0.379684	1.24945	0.499303	-0.284461	-2.08864	-3.49138	0.532081	1.27752	0.0825803	-1.19169	-2.48905	-2.19907	0	0	0	0	-1.89677	0	-0.177905	2.71672	-0.767543	0.297214	1.21334	-2.8489	0.165463	1.51586	0.993208	-2.32127	-2.56598	-2.43845	-2.34085	0.521288	-0.292802	-0.932233	0.311988	0.333797
L-pyroglutamic acid	-0.0992664	0.672609	0.486944	-0.396009	-0.769853	-0.672477	1.00131	0.610847	0.370997	-0.722216	-1.15883	-2.17825	0	0	0	-1.8576	-1.52808	-1.26001	-0.276033	0.257833	1.07806	1.1863	0.700476	1.54909	-0.0120685	-0.173294	0.132937	-0.00858245	-0.835507	-0.1677	0.575347	0.563078	0.569225	-1.58867	-0.285841	-0.0345223
adenosine	-1.01765	-0.468881	-0.758274	-0.854744	-0.922386	-0.728943	0.622494	1.08858	0.617249	0.36246	-0.0307656	0.0617949	0	0	0	0	0	0	0	0	0	0	0	0	0	0	0	1.84287	2.14168	2	0	0	0	0	0	0
capric acid	-0.65119	-0.721752	-1.06609	-0.225528	-0.387605	-0.412991	0.160525	0.519637	0.338693	0.267778	0.673653	0.37136	-1.4567	-1.69978	-1.54207	-0.155255	-0.672913	-0.0371256	-0.214545	1.20533	0.468309	-1.26025	0.763485	0.862648	1.00713	1.1562	-0.0602058	-1.17396	-0.121352	-0.656833	-0.166997	-1.02271	0.393744	-0.754738	-1.35801	0.171231
glycerol 1-phosphate	-0.550731	0.347336	1.45868	-0.218312	-1.46088	-1.13582	0.850341	0.983411	0.0869201	-1.66818	-4.08464	-1.31156	1.10768	0	0	-0.993355	-0.319743	-2.29758	-1.06947	-0.79086	-0.557443	-3.06047	2.09857	1.1384	1.44989	1.98147	1.74003	-2.65673	-1.6691	-1.08828	0	0	0	-0.38669	-4.68747	-2.10965
2-hydroxybutyric acid	-0.883188	-0.934261	0.247416	-1.01727	-1.11676	-0.0380828	0.6791	0.520431	-0.188483	1.16861	-0.280502	-0.261854	0	0	0	0.680429	0.510174	0.832696	0.866606	1.77769	-1.33939	-0.957523	-0.535132	-1.55731	0.0591619	0.547917	0.00348577	-0.50211	0.144773	-0.451633	0.225114	-0.156053	1.31908	-0.996938	-1.2032	-1.13887
benzene-1,2,4-triol	0.162241	-0.274848	-2.91626	-1.14291	-2.20667	-1.72168	1.35886	1.84386	0.622899	-0.330215	-2.08932	-2.1559	0.449559	0.7638	0.0472429	1.20515	1.09878	1.15294	-3.16991	-3.72771	-2.76865	-1.5466	-1.0257	-3.937	0	0	0	0.443357	2.17441	1.55429	-1.05372	-1.97558	-0.0607629	0.0183894	-1.55163	-2.82988
5-hydroxy-L-tryptophan	-0.460821	-1.33541	0.0797927	-0.520416	-0.4221	-1.35826	-0.0298284	0.241431	0.469671	0.974015	0.186905	0.419655	-0.507901	-1.10201	-2.12979	1.763	1.22406	0.353915	-2.92247	-4.90254	-3.59653	-0.436035	0.157606	0.576963	0.636383	0.742475	0.521865	0	0	0	-3.05487	0.779036	1.18594	0.111231	0.0976705	0.104467
D-glucose-6-phosphate	-0.129108	0.258945	-0.62001	0.429201	-0.285208	-1.76239	0.615041	0.655309	0.0795778	-0.977579	0.303695	-0.199145	0	0	0	0	0	0	0	0	0	0	0	0	0	0	0	0	0	0	0	0	0	0	0	0
L-norleucine	-0.168067	-0.379428	-0.627158	0.0311792	-1.36621	-0.504554	-0.701147	0.194164	-0.748029	1.23678	1.1689	-0.690954	0.685723	-2.22138	1.17752	-1.29931	-1.4039	-2.22442	-2.6088	-1.82721	-1.2221	1.52557	1.0102	0.200849	0.809664	1.12105	1.37701	0.559905	-0.0687654	-1.20844	0	0	0	-0.198436	0.238211	-0.827612
methyl-beta-D-galactopyranoside	0.4038	1.00006	-0.561885	-0.92758	-0.564164	-0.956792	-0.723504	-0.340221	0.444987	0.838701	-0.0537035	-0.370576	-0.378895	-0.318709	0.183466	-0.206081	-0.494323	-0.0742175	-0.0347533	-0.0609147	0.121002	-0.961586	-1.25204	1.49121	-0.519145	-3.15199	-2.11635	1.30371	-2.04832	-3.20895	2.14565	-1.70342	-2.23792	-2.60124	1.03807	-0.0316244
tagatose	0.484947	-0.181135	0.938895	-0.461136	-0.768877	-0.145134	-0.501271	-0.532887	0.246032	-0.281866	0.235874	0.000105351	-6.28136	-6.1188	-4.62752	1.15098	-3.88139	-3.41972	1.93056	-3.58194	-3.7644	-4.22432	-3.32263	2.44036	-1.65738	-1.57545	0.190692	0.524131	0.218324	0.560035	1.35221	0.841122	0.042449	-2.94247	-3.05187	-0.984555
D-allose	0.147117	0.155965	0.289331	-0.109584	0.544031	-2.85678	0.378474	-1.44005	-0.0265847	0.276845	0.163776	0.0723744	0.146559	-1.82103	-0.219381	1.22504	0.125555	0.888627	-3.2384	-0.644622	0.0493222	-0.314916	0.295058	-0.599633	-1.26996	-0.189339	0.196922	1.01702	1.45725	-0.458065	0.331701	-0.108839	-1.03526	0.185099	-2.62936	-3.43814
talose	0.659133	1.16568	-0.35509	-2.30785	-1.93858	-0.344996	-0.67251	-1.18572	0.405377	0.759839	-0.19427	0.246997	1.0951	-2.55378	-1.01566	0.443138	-0.845935	0.507547	0.598806	-0.254486	-1.70173	-1.88426	-0.211895	1.04742	-2.87375	-0.971679	-1.45669	-0.568696	-2.22551	-4.07728	2.87198	-0.625153	-0.0748269	-1.17644	-0.97478	-2.5373
D-glucose	-1.24415	-1.01048	-0.809437	-0.545884	0.912447	1.08478	0.594949	0.521037	-2.89777	-1.38548	0.429625	0.0191615	0.485887	0.209418	-1.63748	1.40896	-1.92543	-1.91666	-1.46727	-2.51578	-1.6071	0.758035	-1.44792	1.59255	-3.13623	-0.969106	-2.8245	-1.02161	-0.846382	-1.27706	2.84984	-0.737669	-0.319106	-2.57174	-0.840778	-1.19799
D (+) galactose	-0.843984	-0.640583	1.61127	-1.87527	0.651354	0.682507	-0.241587	-1.90471	-2.44882	0.727769	0.0754802	-1.7747	-0.723029	0.046705	-0.425545	1.49962	-0.930442	-0.888917	-1.12399	-2.47916	-3.11414	0.72847	-0.0980669	1.25065	-1.64562	-0.957885	-3.00684	-2.63416	-0.0950283	-3.26213	2.64898	-0.642231	0.430576	-1.42007	0.00324186	-2.30096
DL-3,4-dihydroxyphenyl glycol	-0.372376	0.765726	0.483687	-0.98359	0.4249	-0.111632	-0.408908	-1.51151	-0.910763	0.577917	-0.123361	0.388061	-0.791759	0.513348	-2.00423	-4.42707	-3.22393	-2.17062	-2.47394	2.54607	-0.219041	-3.75231	-0.564393	0.799195	0.717711	-0.180288	-0.427426	0.331493	-0.277454	0.330486	-1.5168	-0.2591	0.641935	-0.0063913	-0.333793	-0.227693
gluconic acid lactone	-0.682389	-2.26427	-0.410214	-0.744314	-0.434554	-2.6647	-0.812689	0.767895	0.914262	1.24052	0.453852	0.0459789	1.03886	0.953426	1.09372	-4.04511	-4.25399	-1.98366	-1.1316	-0.953253	0.810824	0.125038	-2.44055	0.591708	0.596181	-1.95403	-0.176411	-0.255412	0.0327584	0.166274	0.531066	0.341405	0.00355926	-0.164943	-0.0896627	-0.292897
*10 μl D-Sorbitol (100 μg/ml, Aldrich Chemical) was added into each sample before derivatization as an internal standard. The area of each compound was divided by that of D-Sorbitol and the cell numbers for normalization. Then data standardization was made as follows:1) At different time points, the data were divided by average of its row. 2) Log2 of the data were taken.
